# Supplementary material for: Determinants and constraints to household-level animal source food consumption in rural communities of Ethiopia
Source: J Nutr Sci. 2021 Aug 9;10:e58. doi: 10.1017/jns.2021.52 (PMC8358840; doi:10.1017/jns.2021.52)
Supplement: Supplementary file 1 [file jnssup.zip]

Archive with 2 entries (2 files):
- S2048679021000525sup001.docx
- S2048679021000525sup002.docx
